# Supplementary material for: Antibacterial Effect of Carbon Nanomaterials: Nanotubes, Carbon Nanofibers, Nanodiamonds, and Onion-like Carbon
Source: Materials (Basel). 2023 Jan 19;16(3):957. doi: 10.3390/ma16030957 (PMC9918274; doi:10.3390/ma16030957)
Supplement: Supplementary file 1 [file materials-16-00957-s001.zip]

Archive with 1 entries (1 files):
- materials-2125609-supplementary.pdf
